# Supplementary material for: Application of targeted next-generation sequencing for pathogens diagnosis and drug resistance prediction in bronchoalveolar lavage fluid of pulmonary infections
Source: Front Cell Infect Microbiol. 2025 Jun 9;15:1590881. doi: 10.3389/fcimb.2025.1590881 (PMC12183283; doi:10.3389/fcimb.2025.1590881)
Supplement: Supplementary file 2 [file Table1.xlsx]

## Sheet: Sheet1
Supplementary Table S 198 pathogens targeted by tNGS.
Pathogen types	Genus	Species
Gram-positive bacterium	Streptococcus	Streptococcus pneumoniae
Gram-positive bacterium	Streptococcus	Streptococcus pyogenes
Gram-positive bacterium	Streptococcus	Streptococcus agalactiae
Gram-positive bacterium	Streptococcus	Streptococcus anginosus group
Gram-positive bacterium	Streptococcus	Streptococcus intermedius
Gram-positive bacterium	Staphylococcus	Staphylococcus aureus
Gram-positive bacterium	Mycobacterium	Mycobacterium tuberculosis complex
Gram-positive bacterium	Nocardia	/
Gram-positive bacterium	Nocardia	Nocardia asteroides
Gram-positive bacterium	Nocardia	Nocardia brasiliensis
Gram-positive bacterium	Nocardia	Nocardia concava
Gram-positive bacterium	Nocardia	Nocardia farcinica
Gram-positive bacterium	Nocardia	Nocardia cyriacigeorgica
Gram-positive bacterium	Nocardia	Nocardia abscessus
Gram-positive bacterium	Nocardia	Nocardia otitidiscaviarum
Gram-positive bacterium	Nocardia	Nocardia terpenica
Gram-positive bacterium	Nocardia	Nocardia africana
Gram-positive bacterium	Nocardia	Nocardia nova
Gram-positive bacterium	Tropheryma	Tropheryma whipplei
Gram-positive bacterium	Rhodococcus	Rhodococcus equi
Gram-positive bacterium	Corynebacterium	Corynebacterium diphtheriae
Gram-positive bacterium	Trueperella	Trueperella pyogenes
Gram-positive bacterium	Parvimonas	Parvimonas micra
Gram-positive bacterium	/	Mycobacterium nontuberculosis
Gram-positive bacterium	Mycobacterium	Mycobacterium avium Complex
Gram-positive bacterium	Mycobacterium	Mycobacterium avium
Gram-positive bacterium	Mycobacterium	Mycobacterium intracellulare
Gram-positive bacterium	Mycobacterium	Mycobacterium kansasii
Gram-positive bacterium	Mycobacterium	Mycobacterium chelonae-abscessus Complex
Gram-positive bacterium	Mycobacterium	Mycobacteroides chelonae
Gram-positive bacterium	Mycobacterium	Mycobacteroides abscessus
Gram-positive bacterium	Mycobacterium	Mycobacterium asiaticum
Gram-positive bacterium	Mycobacterium	Mycobacterium celatum
Gram-positive bacterium	Mycobacterium	Mycobacterium szulgai
Gram-positive bacterium	Mycobacterium	Mycolicibacterium fortuitum
Gram-positive bacterium	Mycobacterium	Mycobacterium scrofulaceum
Gram-positive bacterium	Mycobacterium	Mycobacterium gordonae
Gram-positive bacterium	Mycobacterium	Mycobacterium malmoense
Gram-positive bacterium	Mycobacterium	Mycobacterium simiae
Gram-positive bacterium	Mycobacterium	Mycobacterium surugae
Gram-positive bacterium	Mycobacterium	Mycobacterium xenopi
Gram-positive bacterium	Mycobacterium	Mycobacterium smegmatis
Gram-negative bacterium	Neisseria	Neisseria meningitidis
Gram-negative bacterium	Serratia	Serratia marcescens
Gram-negative bacterium	Haemophilus	Haemophilus influenzae
Gram-negative bacterium	Klebsiella	Klebsiella pneumoniae
Gram-negative bacterium	Klebsiella	Klebsiella oxytoca
Gram-negative bacterium	Klebsiella	Klebsiella aerogenes
Gram-negative bacterium	Klebsiella	Klebsiella variicola
Gram-negative bacterium	Moraxella	Moraxella catarrhalis
Gram-negative bacterium	Legionella	/
Gram-negative bacterium	Legionella	Legionella pneumophila
Gram-negative bacterium	Legionella	Legionella bozemanii
Gram-negative bacterium	Legionella	Legionella longbeachae
Gram-negative bacterium	Legionella	Legionella micdadei
Gram-negative bacterium	Stenotrophomonas	Stenotrophomonas maltophilia
Gram-negative bacterium	Bordetella	Bordetella pertussis
Gram-negative bacterium	Bordetella	Bordetella parapertussis
Gram-negative bacterium	Bordetella	Bordetella holmesii
Gram-negative bacterium	Acinetobacter	Acinetobacter baumannii
Gram-negative bacterium	Acinetobacter	Acinetobacter junii
Gram-negative bacterium	Acinetobacter	Acinetobacter ursingii
Gram-negative bacterium	Pseudomonas	Pseudomonas aeruginosa
Gram-negative bacterium	Escherichia	Escherichia coli
Gram-negative bacterium	Enterobacter	Enterobacter cloacae complex
Gram-negative bacterium	Fusobacterium	Fusobacterium necrophorum
Gram-negative bacterium	Fusobacterium	Fusobacterium nucleatum
Gram-negative bacterium	Bacteroides	Bacteroides fragilis
Gram-negative bacterium	Brucella	/
Gram-negative bacterium	/	Burkholderia cepacia complex
Gram-negative bacterium	Burkholderia	Burkholderia cepacia
Gram-negative bacterium	Burkholderia	Burkholderia cenocepacia
Gram-negative bacterium	Burkholderia	Burkholderia contaminans
Gram-negative bacterium	Burkholderia	Burkholderia multivorans
Gram-negative bacterium	Pasteurella	Pasteurella multocida
Gram-negative bacterium	Proteus	Proteus mirabilis
Gram-negative bacterium	Burkholderia	Burkholderia mallei
Gram-negative bacterium	Burkholderia	Burkholderia pseudomallei
Gram-negative bacterium	Elizabethkingia	Elizabethkingia meningoseptica
Gram-negative bacterium	Elizabethkingia	Elizabethkingia anophelis
Atypical pathogen	Mycoplasma	Mycoplasma pneumoniae
Atypical pathogen	Ureaplasma	Ureaplasma parvum
Atypical pathogen	Ureaplasma	Ureaplasma urealyticum
Atypical pathogen	Chlamydia	Chlamydia pneumoniae
Atypical pathogen	Chlamydia	Chlamydia trachomatis
Atypical pathogen	Chlamydia	Chlamydia psittaci
Atypical pathogen	Coxiella	Coxiella burnetii
DNA virus	Bocaparvovirus	Human bocavirus 1
DNA virus	Bocaparvovirus	Human bocavirus 2
DNA virus	Bocaparvovirus	Human bocavirus 3
DNA virus	Bocaparvovirus	Human bocavirus 4
DNA virus	Erythroparvovirus	Human parvovirus B19
DNA virus	Simplexvirus	Herpes simplex virus 1
DNA virus	Simplexvirus	Herpes simplex virus 2
DNA virus	Varicellovirus	Varicella zoster virus
DNA virus	Lymphocryptovirus	Epstein-Barr virus
DNA virus	Cytomegalovirus	Cytomegalovirus
DNA virus	Roseolovirus	Human herpes virus 6
DNA virus	Roseolovirus	Human herpes virus 6A
DNA virus	Roseolovirus	Human herpes virus 6B
DNA virus	Roseolovirus	Human herpes virus 7
DNA virus	Betapolyomavirus	BK polyomavirus
DNA virus	Betapolyomavirus	WU polyomavirus
DNA virus	Betapolyomavirus	JC polyomavirus
DNA virus	Mastadenovirus	Human mastadenovirus
DNA virus	Mastadenovirus	Human mastadenovirus B
DNA virus	Mastadenovirus	Human mastadenovirus C
DNA virus	Mastadenovirus	Human mastadenovirus D
DNA virus	Mastadenovirus	Human adenovirus 1
DNA virus	Mastadenovirus	Human adenovirus 2
DNA virus	Mastadenovirus	Human adenovirus 3
DNA virus	Mastadenovirus	Human adenovirus 4
DNA virus	Mastadenovirus	Human adenovirus 5
DNA virus	Mastadenovirus	Human adenovirus 6
DNA virus	Mastadenovirus	Human adenovirus 7
DNA virus	Mastadenovirus	Human adenovirus 11
DNA virus	Mastadenovirus	Human adenovirus 14
DNA virus	Mastadenovirus	Human adenovirus 21
DNA virus	Mastadenovirus	Human adenovirus 34
DNA virus	Mastadenovirus	Human adenovirus 35
DNA virus	Mastadenovirus	Human adenovirus 55
DNA virus	Mastadenovirus	Human adenovirus 57
RNA virus	Alphainfluenzavirus	Influenza A virus
RNA virus	Alphainfluenzavirus	Influenza A virus H1N1
RNA virus	Alphainfluenzavirus	Influenza A virus(H1N12009)
RNA virus	Alphainfluenzavirus	Influenza A virus H3N2
RNA virus	Alphainfluenzavirus	Influenza A virus H5N1
RNA virus	Alphainfluenzavirus	Influenza A virus H7N9
RNA virus	Betainfluenzavirus	Influenza B virus
RNA virus	Betainfluenzavirus	Influenza B virus Victoria
RNA virus	Betainfluenzavirus	Influenza B virus Yamagata
RNA virus	Gammainfluenzavirus	Influenza C virus
RNA virus	Metapneumovirus	Human metapneumovirus
RNA virus	Alphacoronavirus	Human coronavirus 229E
RNA virus	Alphacoronavirus	Human coronavirus NL63
RNA virus	Betacoronavirus	Human coronavirus HKU1
RNA virus	Betacoronavirus	Human coronavirus OC43
RNA virus	Respirovirus	Human respirovirus 1
RNA virus	Orthorubulavirus	Human orthorubulavirus 2
RNA virus	Respirovirus	Human respirovirus 3
RNA virus	Orthorubulavirus	Human orthorubulavirus 4
RNA virus	Orthopneumovirus	Human respiratory syncytial virus A
RNA virus	Orthopneumovirus	Human respiratory syncytial virus B
RNA virus	Orthorubulavirus	Mumps orthorubulavirus
RNA virus	Rubivirus	Rubella virus
RNA virus	Morbillivirus	Measles morbillivirus
RNA virus	Enterovirus	Enterovirus
RNA virus	Enterovirus	Enterovirus A
RNA virus	Enterovirus	Enterovirus B
RNA virus	Enterovirus	Enterovirus C
RNA virus	Enterovirus	Enterovirus D
RNA virus	Enterovirus	Enterovirus A71
RNA virus	Enterovirus	Enterovirus D68
RNA virus	Enterovirus	Coxsackievirus A2
RNA virus	Enterovirus	Coxsackievirus A5
RNA virus	Enterovirus	Coxsackievirus A6
RNA virus	Enterovirus	Coxsackievirus A10
RNA virus	Enterovirus	Coxsackievirus A16
RNA virus	Enterovirus	Coxsackievirus B3
RNA virus	Enterovirus	EchovirusE 18
RNA virus	Enterovirus	EchovirusE 30
RNA virus	Enterovirus	Rhinovirus
RNA virus	Enterovirus	Rhinovirus A
RNA virus	Enterovirus	Rhinovirus B
RNA virus	Enterovirus	Rhinovirus C
RNA virus	Coronavirus	COVID-19
Fungi	Cryptococcus	Cryptococcus neoformans
Fungi	Aspergillus	Aspergillus fumigatus
Fungi	Aspergillus	Aspergillus flavus complex
Fungi	Aspergillus	Aspergillus niger complex
Fungi	Aspergillus	Aspergillus terreus complex
Fungi	Pneumocystis	Pneumocystis jirovecii
Fungi	Candida	Candida albicans
Fungi	Candida	Candida tropicalis
Fungi	Candida	Candida pseudoparapsilosis
Fungi	Candida	Candida parapsilosis
Fungi	Candida	Candida glabrata
Fungi	Pichia	Pichia kudriavzevii
Fungi	Pichia	Pichia guilliermondii
Fungi	Trichosporon	Trichosporon asahii
Fungi	Cryptococcus	Cryptococcus gattii
Fungi	Histoplasma	Histoplasma capsulatum
Fungi	Talaromyces	Talaromyces marneffei
Fungi	Mucor	Mucor racemosus
Fungi	Mucor	Mucor irregularis
Fungi	Rhizomucor	/
Fungi	Rhizomucor	Rhizomucor pusillus
Fungi	Lichtheimia	/
Fungi	Lichtheimia	Lichtheimia corymbifera
Fungi	Lichtheimia	Lichtheimia ramosa
Fungi	Rhizopus	/
Fungi	Rhizopus	Rhizopus delemar
Fungi	Rhizopus	Rhizopus arrhizus
Fungi	Rhizopus	Rhizopus microsporus
Fungi	Scedosporium	/
Fungi	Scedosporium	Scedosporium apiospermum
Fungi	Scedosporium	Scedosporium boydii
Fungi	Fusarium	/
The scope of detection for CRO and MRSA-related resistance genes
category	resistance genes
Class A carbapenemase	blaKPC
	blaSME
	blaIMI
	blaGES
Class B metallo-β-lactamase	blaNDM
	blaIMP
	blaVIM
	blaSPM
	blaGIM
Class D carbapenemase	blaOXA-48
MRSA	mecA
CRO, Carbapenem-Resistant Organisms; MRSA, Methicillin-Resistant Staphylococcus aureus
The scope of detection for mutation sites in MP-related resistance genes.
category	resistance genes
MP 23S rRNA gene	A2063G
	A2064G
	A2067G
	C2617G
MP, Mycoplasma pneumoniae
